# Supplementary material for: The impact of high BMI on the global burden of osteoarthritis from 1990 to 2021 and future projections
Source: Front Med (Lausanne). 2025 Jun 18;12:1561750. doi: 10.3389/fmed.2025.1561750 (PMC12213783; doi:10.3389/fmed.2025.1561750)
Supplement: Supplementary Table S1 — Number, age-standardized rate (ASR), and estimated annual percentage change (EAPC) of OA YLDs in men and women in 1990 and 2021, stratified by SDI quintiles and GBD regions. [file Table_1.xlsx]

## Sheet: OA
		Location		1990			2021			EAPC(95%CI) 1990-2021
				Number （95%UIs）	ASR（95%UIs）		Number （95%UIs）	ASR（95%UIs）
		Global		8918856.67 (4264150.65-17983775.68)	222.8 (106.65-450.29)		21304565.82 (10189161.47-42935419.74)	244.5 (117.06-493.11)		0.37 (0.33-0.4)
		Sex
		Female		5485155.14 (2622686.94-11075365.47)	257.65 (123.39-520.4)		13021259.45 (6241449.89-26272385.74)	284.14 (136.29-573.11)		0.42 (0.37-0.47)
		Male		3433701.53 (1641848.61-6908410.21)	182.42 (87.58-369.04)		8283306.36 (3957189.75-16670635.3)	200.52 (95.88-404.87)		0.31 (0.29-0.34)
		SDI quintiles
		High SDI		2845199.11 (1366268.18-5724654.95)	262.74 (126-529.15)		5486878.63 (2648510.33-11052365.17)	283.13 (136.04-570.53)		0.27 (0.21-0.33)
		High-middle SDI		2294596.33 (1091955.68-4621567.45)	228.99 (109.2-462.13)		4962550.3 (2367023.68-9974958.53)	250.58 (119.78-503.69)		0.4 (0.36-0.44)
		Middle SDI		2235431.1 (1076653.89-4486204.48)	208.27 (100.47-419.68)		6708208.99 (3204061.77-13465746.07)	240.41 (115.09-483.99)		0.57 (0.53-0.61)
		Low-middle SDI		1135603.53 (547159.37-2278708.24)	180.18 (86.93-364.19)		3110554.9 (1492430.03-6248885.29)	209.35 (100.4-422.62)		0.5 (0.48-0.53)
		Low SDI		398377.03 (192603.83-798822.18)	170.9 (82.56-345.11)		1018404.36 (489392.97-2037321.76)	190.93 (91.63-384.26)		0.37 (0.35-0.39)
		GBD regions
		Andean Latin America		48493.67 (23257.34-97369.85)	231.91 (111.18-466.16)		156693.11 (75061.5-316245.49)	260.94 (125.19-526.82)		0.38 (0.36-0.4)
		Australasia		58806.52 (28504.14-118543.38)	254.48 (123.19-513.81)		140906.06 (69471.52-286855.99)	283.38 (139.24-577.97)		0.34 (0.31-0.36)
		Caribbean		59540.73 (28498.77-120118.39)	228.48 (109.52-461.2)		135591.29 (64907.66-274656.3)	251.06 (120.09-508.25)		0.34 (0.32-0.35)
		Central Asia		101371.35 (48801.93-204167.09)	215.8 (104.18-434.3)		212364.52 (101660.3-425621.82)	249.29 (119.63-500.56)		0.5 (0.46-0.55)
		Central Europe		327000.82 (157196.16-659825.31)	218.64 (104.72-441.82)		514447.14 (248116.66-1044283.53)	245.41 (117.63-496.21)		0.41 (0.39-0.43)
		Central Latin America		197933.26 (94851.15-399110.39)	231.66 (110.81-468.03)		676745.24 (322648.75-1368409.61)	264.58 (126.15-535.65)		0.45 (0.44-0.46)
		Central Sub-Saharan Africa		44741.36 (21341.87-90400.27)	191.36 (91.09-387.34)		120682.34 (57012.18-241713.73)	204.3 (97.78-412.23)		0.17 (0.12-0.23)
		East Asia		1904131.52 (915864.14-3832084.43)	211 (102.08-424.58)		5518037.4 (2633493.69-11061496.89)	245.04 (117.45-492.41)		0.66 (0.58-0.75)
		Eastern Europe		742362.5 (355455.53-1508176.6)	265.83 (126.81-540.87)		965580.26 (465099.27-1951744.99)	280.78 (134.37-567.03)		0.32 (0.28-0.37)
		Eastern Sub-Saharan Africa		132919.26 (63594.55-267611.27)	173.52 (83.3-351.43)		358150.97 (171683.75-719704.24)	200.97 (96.11-405.27)		0.51 (0.49-0.52)
		High-income Asia Pacific		597447.47 (286963.68-1207310.03)	291.1 (139.9-587.96)		1276815.38 (611788.85-2579653.53)	314.98 (150.55-636.77)		0.51 (0.3-0.72)
		High-income North America		964586.71 (463191.13-1948962.97)	286.25 (137.18-576.08)		1857796.38 (900403.45-3761748.19)	300.89 (144.87-606.97)		0.07 (-0.08-0.21)
		North Africa and Middle East		319579.97 (153014.32-643843.03)	183.41 (87.76-371.84)		1049857.28 (503110.84-2115548.78)	215.92 (103.37-437.62)		0.51 (0.47-0.55)
		Oceania		6038.08 (2899.44-12078.19)	192.33 (92.49-385.92)		17457.2 (8450.5-34943.08)	212.87 (102.99-428.52)		0.3 (0.28-0.33)
		South Asia		1094409.84 (528655.91-2197896.3)	181.92 (87.8-368.21)		3311235.91 (1583933.88-6656918.84)	216.9 (104-438.04)		0.6 (0.58-0.63)
		Southeast Asia		432057.76 (206865.03-871587.99)	163.3 (78.14-329.58)		1357627.76 (645150.32-2713214.37)	196.18 (93.56-393.42)		0.61 (0.61-0.62)
		Southern Latin America		115112.19 (54895.53-232022.07)	247.99 (118.32-499.99)		233579.59 (112226.69-468574.49)	273.53 (131.22-548.73)		0.31 (0.28-0.34)
		Southern Sub-Saharan Africa		62840.69 (30076.93-125999.28)	229.15 (110.1-460.99)		148991.49 (71570.91-298108.23)	249.45 (120.36-500.63)		0.3 (0.29-0.32)
		Tropical Latin America		213399.11 (102014.98-428853.21)	228.15 (109.07-460.14)		678601.96 (325614.55-1368809.77)	259.93 (124.74-524.63)		0.45 (0.44-0.46)
		Western Europe		1327348.42 (642542.56-2667248.36)	238.56 (115.19-479.88)		2131317.24 (1038439.59-4287322.73)	253.58 (123.06-510.55)		0.19 (0.17-0.22)
		Western Sub-Saharan Africa		168735.44 (81206-339506.21)	187.48 (90.32-378.77)		442087.29 (212438.64-888883.98)	210.09 (101.11-424.67)		0.39 (0.37-0.4)

## Sheet: HIP-OA
		Location		1990			2021			EAPC(95%CI) 1990-2021
				Number （95%UIs）	ASR（95%UIs）		Number （95%UIs）	ASR（95%UIs）
		Global		491843.53 (231455.91-994652.97)	12.43 (5.86-25.21)		1139666.93 (535835.99-2306309.68)	13.19 (6.2-26.65)		0.26 (0.24-0.28)
		Sex
		Female		263454.1 (123284.82-532648.3)	12.43 (5.81-25.12)		595549.43 (280680.81-1203819.45)	13.01 (6.12-26.28)		0.25 (0.22-0.28)
		Male		228389.43 (107391.92-464405.31)	12.35 (5.84-25.08)		544117.49 (254794.12-1104113.12)	13.39 (6.27-27.11)		0.3 (0.27-0.33)
		SDI quintiles
		High SDI		214352.26 (101369.89-440064)	19.72 (9.29-40.25)		424151.54 (200137.05-867088.38)	21.83 (10.32-44.35)		0.43 (0.39-0.47)
		High-middle SDI		122599.25 (57516.51-249043.68)	12.49 (5.85-25.27)		256494.81 (120250.35-521341.72)	13.11 (6.14-26.5)		0.22 (0.2-0.25)
		Middle SDI		84046.77 (38792.35-168522.37)	7.92 (3.67-15.72)		262108 (120849.26-524276.75)	9.6 (4.44-19.2)		0.68 (0.64-0.73)
		Low-middle SDI		50071.07 (23337.25-100064.66)	7.86 (3.66-15.61)		143331.21 (66516.74-287018.33)	9.6 (4.46-19.05)		0.72 (0.67-0.76)
		Low SDI		20188.14 (9395.47-40359.23)	8.66 (4.04-17.23)		52499.96 (24344.17-105555.32)	9.74 (4.57-19.37)		0.41 (0.37-0.45)
		GBD regions
		Andean Latin America		2055.63 (953.24-4155.33)	9.79 (4.55-20.1)		6980.12 (3239.03-13947.03)	11.64 (5.43-23.39)		0.59 (0.58-0.61)
		Australasia		4355.14 (2078.41-8943.79)	18.79 (8.91-38.74)		12279.94 (5758.22-25039.6)	24.65 (11.57-50.62)		0.89 (0.82-0.96)
		Caribbean		2671.12 (1230.16-5400.09)	10.26 (4.74-20.68)		6200.15 (2893.61-12509.56)	11.51 (5.37-23.17)		0.47 (0.43-0.5)
		Central Asia		6197.74 (2897.02-12396.69)	13.4 (6.35-26.96)		12326.87 (5720.66-24970.24)	15 (6.96-30.35)		0.39 (0.36-0.42)
		Central Europe		21167.52 (10022.39-43107.97)	14.55 (6.87-29.6)		35192.2 (16690.98-72027.93)	16.65 (7.95-34.2)		0.48 (0.47-0.49)
		Central Latin America		8551.17 (3934.7-17167.23)	9.87 (4.56-19.8)		28070.65 (13057.04-56438.31)	11.05 (5.14-22.23)		0.26 (0.19-0.32)
		Central Sub-Saharan Africa		2312.98 (1081.55-4744.09)	10.18 (4.78-20.56)		6322.49 (2946.68-12708.97)	10.84 (5.11-21.74)		0.17 (0.12-0.22)
		East Asia		58350.67 (26748.54-118424.32)	6.54 (3.01-13.11)		181529.56 (83423.26-363005.93)	8.32 (3.85-16.56)		0.91 (0.83-0.99)
		Eastern Europe		39123.93 (18476.2-79625.59)	14.43 (6.82-29.31)		56850 (26795.38-116159.88)	16.63 (7.85-33.68)		0.53 (0.51-0.56)
		Eastern Sub-Saharan Africa		7807.76 (3606.44-15643.62)	10.29 (4.8-20.71)		20717.3 (9671.33-41615.86)	11.58 (5.44-23.12)		0.44 (0.41-0.47)
		High-income Asia Pacific		28604.68 (13404-58368.98)	13.97 (6.55-28.51)		61374.01 (28522.34-123867.21)	15.36 (7.22-31.17)		0.35 (0.29-0.42)
		High-income North America		85689.22 (40756.39-174805.19)	25.27 (12.05-51.6)		175308.89 (82925.11-358046.05)	28.34 (13.46-57.59)		0.6 (0.5-0.7)
		North Africa and Middle East		12962.13 (6011.94-26018.34)	7.44 (3.45-14.74)		45379.77 (21309.75-92345.57)	9.35 (4.42-18.8)		0.72 (0.69-0.74)
		Oceania		275.49 (127.36-552.31)	9.03 (4.2-18.15)		750.41 (346.75-1527.45)	9.52 (4.42-18.95)		0.09 (0.02-0.15)
		South Asia		45687.33 (21509.64-91898.78)	7.35 (3.43-14.5)		145919.22 (67555.19-291857.41)	9.44 (4.36-18.8)		0.94 (0.85-1.02)
		Southeast Asia		20316.55 (9345.23-40616.32)	7.71 (3.57-15.56)		59809.86 (27363.48-120730.53)	8.86 (4.08-17.93)		0.51 (0.49-0.53)
		Southern Latin America		7783.94 (3664.85-15770.51)	16.77 (7.9-33.96)		18613.38 (8851.27-37838.6)	21.79 (10.34-44.13)		0.87 (0.78-0.96)
		Southern Sub-Saharan Africa		3825.32 (1793.68-7743.3)	13.82 (6.49-27.95)		9195.26 (4230.5-18526.57)	15.36 (7.14-31.03)		0.41 (0.38-0.44)
		Tropical Latin America		9683.35 (4496.61-19365.75)	10.3 (4.8-20.82)		31589.16 (14907.96-63327.59)	12.19 (5.76-24.43)		0.61 (0.59-0.64)
		Western Europe		115354.73 (54604.22-237542.63)	20.72 (9.74-42.25)		201971.83 (95728.84-412180.95)	23.98 (11.24-49.08)		0.48 (0.42-0.54)
		Western Sub-Saharan Africa		9067.15 (4169.24-18116.13)	10.11 (4.72-20.25)		23285.84 (10780.83-46899.88)	11.06 (5.16-22.01)		0.19 (0.12-0.26)

## Sheet: KNEE-OA
		Location		1990			2021			EAPC(95%CI) 1990-2021
				Number （95%UIs）	ASR（95%UIs）		Number （95%UIs）	ASR（95%UIs）
		Global		5145338.7 (2507481.29-9953258.48)	127.14 (62.17-246.99)		12019069.9 (5858107.88-23267858.34)	137.59 (67.08-266.87)		0.33 (0.3-0.36)
		Sex
		Female		3155785.82 (1543267.63-6114836.17)	147.59 (72.23-286.21)		7344350.74 (3585648.27-14249003.54)	160.61 (78.3-311.53)		0.36 (0.33-0.4)
		Male		1989552.88 (966778.16-3838422.31)	103.89 (50.66-202.11)		4674719.16 (2271425.61-9018854.81)	112.3 (54.71-217.62)		0.31 (0.28-0.33)
		SDI quintiles
		High SDI		1515495.5 (742820.32-2979335.36)	140.18 (68.63-274.58)		2864761.32 (1411754.75-5666715.2)	149.14 (73.09-292.89)		0.15 (0.12-0.19)
		High-middle SDI		1224963.69 (596148.19-2368347.13)	121.29 (59.1-235.64)		2737095.39 (1331219.93-5281509.09)	138.4 (67.13-267.45)		0.55 (0.49-0.61)
		Middle SDI		1448003.2 (701825.64-2778681.9)	132.02 (64.04-255.23)		3978378.22 (1922896.42-7662185.33)	141.17 (68.46-273.3)		0.38 (0.32-0.45)
		Low-middle SDI		701056.89 (340831.99-1342497.01)	108.81 (53.29-210.14)		1815223.76 (884403.02-3477190.16)	120.44 (59.02-231.75)		0.36 (0.35-0.37)
		Low SDI		250982.55 (122046.05-481344.05)	105.33 (51.63-203.7)		614610.07 (299058.93-1167797.25)	112.74 (55.22-216.52)		0.24 (0.23-0.25)
		GBD regions
		Andean Latin America		27639.59 (13612.43-53615.27)	131.2 (64.79-255.6)		88874.33 (43242.03-172156.57)	147.55 (72.02-286.28)		0.42 (0.4-0.43)
		Australasia		31751.33 (15675.71-63068.44)	137.26 (67.72-271.84)		76127.79 (37727.89-153472.79)	154.18 (75.68-309.09)		0.36 (0.33-0.38)
		Caribbean		34447.89 (16790.53-66909.4)	131.6 (64.27-255.98)		77063.38 (38028.29-151478.02)	142.84 (70.48-281.03)		0.3 (0.29-0.32)
		Central Asia		38486.75 (18665.76-73649.25)	81.49 (39.7-157.58)		74349.58 (36554.76-143465.35)	86.71 (42.6-169.71)		0.21 (0.2-0.23)
		Central Europe		143854.35 (70890.35-278717.77)	95.69 (47.26-186)		215177.13 (106271.07-422092.24)	103.21 (50.75-200.27)		0.27 (0.26-0.27)
		Central Latin America		113158.23 (55121.71-217636.59)	131.42 (64.27-254.9)		368356.31 (179925.42-711864.02)	143.61 (70.3-278.58)		0.29 (0.27-0.3)
		Central Sub-Saharan Africa		24859.7 (12132.83-47847.79)	104.1 (50.94-202.82)		66124.46 (32089.2-127548.21)	109.23 (53.33-213.55)		0.14 (0.12-0.16)
		East Asia		1390647.91 (668816.27-2682918.36)	151.13 (72.88-291.29)		3677622.93 (1773767.41-7079261.07)	162.47 (78.29-314.12)		0.5 (0.38-0.61)
		Eastern Europe		281590.81 (138411.39-548172.71)	100.24 (49.43-195.97)		372649.06 (183304.34-722198.54)	108.31 (53.24-209.35)		0.29 (0.28-0.31)
		Eastern Sub-Saharan Africa		80099.25 (38878.67-153647.25)	102.41 (50.13-199.17)		200595.06 (97951.96-381074.37)	110.05 (54.14-212.29)		0.27 (0.25-0.28)
		High-income Asia Pacific		360520.92 (174917.07-701558.96)	174.98 (85.11-341.43)		721999.76 (353789.16-1446533.08)	180.61 (88.02-356.06)		0.16 (0.12-0.2)
		High-income North America		482467.74 (237786.64-957742.47)	143.91 (70.69-283.92)		911620.59 (449629.96-1807878.58)	148.92 (73.19-294.55)		-0.15 (-0.34-0.05)
		North Africa and Middle East		191120.02 (92640.36-367986.33)	108.26 (52.86-210.57)		596793.61 (290213.68-1148220.77)	121.33 (59.3-235.41)		0.37 (0.37-0.38)
		Oceania		3889.03 (1840.88-7536.04)	119.61 (57.24-233.97)		10964.9 (5247.95-21272.44)	128.75 (62.39-250.96)		0.2 (0.17-0.23)
		South Asia		669709.45 (326141.45-1287958.55)	108.55 (53.23-210.18)		1872012.89 (913685.07-3586457.89)	120.81 (59.17-232.43)		0.38 (0.37-0.39)
		Southeast Asia		252387.66 (122330.29-486666.38)	92.87 (45.45-179.67)		736837.09 (356754.87-1411053.64)	104.35 (50.89-201.33)		0.43 (0.41-0.44)
		Southern Latin America		61859.74 (30519.45-121117.11)	132.85 (65.49-260.41)		126220.09 (61981.43-249769.36)	148.13 (72.64-291.9)		0.34 (0.31-0.38)
		Southern Sub-Saharan Africa		32212.02 (15730.3-62020.67)	115.9 (56.92-225.01)		75139.78 (36628.69-144658.82)	123.64 (60.67-240.41)		0.23 (0.22-0.23)
		Tropical Latin America		119828.96 (58968.9-229561.43)	126.74 (62.67-245)		369382.09 (181037.85-712660.28)	141.07 (69.25-272.84)		0.38 (0.37-0.39)
		Western Europe		702718.84 (344992.89-1392176.84)	126.28 (61.88-248.06)		1119461.55 (552620.2-2232285.28)	133.93 (65.73-263.33)		0.19 (0.17-0.21)
		Western Sub-Saharan Africa		102088.5 (49668.08-195744.1)	111.44 (54.56-215.6)		261697.53 (126482.09-497449.78)	121.72 (59.6-234.01)		0.28 (0.24-0.33)
